# Supplementary material for: Vector Competence for DENV-2 Among Aedes albopictus (Diptera: Culicidae) Populations in China
Source: Front Cell Infect Microbiol. 2021 Mar 23;11:649975. doi: 10.3389/fcimb.2021.649975 (PMC8021855; doi:10.3389/fcimb.2021.649975)
Supplement: Supplementary file 1 [file Table_1.xlsx]

## Sheet: Sheet1
Table S1. Specifications of genes used for RT-qPCR analysis
Gene	Primer	Sequence (5'-3')	Annealing T (℃)
Rel1	Rel1-F	AGCATCGGCGAGATCAACAT	60
	Rel1-R	TCGAAACTGTCCGAGAGCGT
Rel2	Rel2-F	AGTTTGAACGTTCTGCTGG	58
	Rel2-R	TTGTGTCCATGCTTCAGATC
Dicer-2	Dicer2-F	CCGATGTGTTTGATCTGGAAC	60
	Dicer2-R	AACCAAATTGCGATTGCTTAC
STAT	STAT-F	CACCGGATCGTTAACCCTG	60
	STAT-R	AGCCATGGACACGTCGTC
wAlbAq-wsp	qAF	GGGTTGATGTTGAAGGAG	55
	qAR	CACCAGCTTTTACTTGACC
wAlbBq-wsp	qBF	ACGTTGGTGGTGCAACATTTG	58
	qBR	TAACGAGCACCAGCATAAAGC
Rps6	Rps6-F	TACATGAAGATCCTGCACCTG	58
	Rps6-R	CTTCTCCTTCTCCTTGTCGC
