# Supplementary material for: Vector Competence for DENV-2 Among Aedes albopictus (Diptera: Culicidae) Populations in China
Source: Front Cell Infect Microbiol. 2021 Mar 23;11:649975. doi: 10.3389/fcimb.2021.649975 (PMC8021855; doi:10.3389/fcimb.2021.649975)
Supplement: Supplementary file 2 [file Table_2.xlsx]

## Sheet: Sheet1
Table S2. DENV-2 loads and the expressions of the immune-associated genes in whole mosquitoes from the eight Ae. albopictus populations
Samples	Rel1	Rel2	Dicer2	STAT	DENV-2
BJ-1	0.20086	0.00283	0.05874	0.04627	0.01513
BJ-2	0.07515	0.00831	0.07383	0.03626	0.07825
BJ-3	0.03625	0.00506	0.0208	0.02116	0.34325
BJ-4	0.30703	0.00766	0.02022	0.0592	0
BJ-5	0.04629	0.0126	0.10439	0.01027	2.46273
BJ-6	0.05731	0.00885	0.08099	0.07527	0.56015
BJ-7	0.21365	1e-05	0.01224	0.03402	0
BJ-8	0.04752	0.0062	0.06225	0.08509	1.90988
BJ-9	0.0328	0.00359	0.02123	0.01558	2.2218
BJ-10	0.1673	0.01531	0.01906	0.02432	0.50003
SJZ-1	0.23468	0	0.00502	0.03069	0
SJZ-2	0.20055	0	0.00857	0.04903	0.21009
SJZ-3	0.20369	2e-05	0.00361	0.0072	0.01964
SJZ-4	0.2209	0	0.00609	0.02882	0.05307
SJZ-5	0.35236	0	0.00735	0.04297	0
SJZ-6	0.04782	0.00337	0.03053	0.02105	2.21856
SJZ-7	0.47781	0.00567	0.02295	0.01174	2.28531
SJZ-8	0.11301	0	0.01509	0.03093	1.97041
SJZ-9	0.26735	0	0.00665	0.02315	0.18347
SJZ-10	0.17899	0	0.00445	0.04721	0.08177
HZ-1	0.47337	0.0017	0.02697	0.03271	0
HZ-2	0.13389	0.00368	0.0199	0.03329	2.06497
HZ-3	0.09345	0.00552	0.07804	0.03921	0.10391
HZ-4	0.03675	0.00348	0.05253	0.04339	0.05225
HZ-5	0.02028	0.00533	0.05758	0.07042	2.52613
HZ-6	0.10144	0.00525	0.06502	0.08851	0.11774
HZ-7	0.07335	0.00449	0.0502	0.03066	0.32446
HZ-8	0.27643	0.00705	0.06509	0.10859	0
HZ-9	0.0835	0.00544	0.05602	0.02231	1.41091
HZ-10	0.10248	0.0054	0.06214	0.07579	0
WH-1	0.08437	0.00848	0.07379	0.03724	0
WH-2	0.27942	1e-05	0.00415	0.03227	1.63792
WH-3	0.04591	0.00585	0.03683	0.03011	0.22373
WH-4	0.04432	0.00473	0.07791	0.06277	0.79831
WH-5	0.11414	0.01256	0.07334	0.1437	0
WH-6	0.13266	0.00785	0.08024	0.15176	0
WH-7	0.08301	0.00777	0.05503	0.04668	1.54821
WH-8	0.14433	0.00534	0.03848	0.02598	2.83797
WH-9	0.04123	0.0063	0.04623	0.03096	0.32962
WH-10	0.05034	0.00281	0.03262	0.04379	0.08212
MS-1	0.13882	0.00937	0.03214	0.04686	0.12797
MS-2	0.22944	1e-05	0.00912	0.03858	0.028
MS-3	0.22241	0.00467	0.0157	0.01573	2.49661
MS-4	0.30283	0.01022	0.08504	0.02869	0
MS-5	0.15703	0.00795	0.06141	0.05188	0.11046
MS-6	0.06068	0.00269	0.0212	0.0157	1.81637
MS-7	0.31103	0.0035	0.03589	0.02597	0
MS-8	0.16468	0.00401	0.05784	0.01405	0
MS-9	0.15787	0.00287	0.04735	0.05983	0.37993
MS-10	0.38828	1e-05	0.04032	0.03696	0
GZ-1	0.47009	0	0.00516	0.04074	0
GZ-2	0.32222	1e-05	0.00534	0.0627	0.0003
GZ-3	0.24585	1e-05	0.01832	0.04435	0
GZ-4	0.19041	1e-05	0.01737	0.02357	0.03725
GZ-5	0.04911	0.00688	0.07562	0.01394	1.40503
GZ-6	0.47562	1e-05	0.00608	0.0496	0
GZ-7	0.07126	0.00382	0.0497	0.05632	1.25093
GZ-8	0.34493	0.00484	0.03554	0.05145	1.73999
GZ-9	0.12748	1e-05	0.0057	0.03446	0.0518
GZ-10	0.35045	0.00756	0.04425	0.12736	0
ZJ-1	0.28627	0.00906	0.0692	0.10782	0
ZJ-2	0.06755	0.00732	0.06374	0.06521	0.0152
ZJ-3	0.26877	0.0018	0.03387	0.00806	1.9388
ZJ-4	0.01059	0.00708	0.02285	0.02615	0.69192
ZJ-5	0.12255	0.00627	0.083	0.05432	0.21098
ZJ-6	0.04421	0.00243	0.01779	0.01247	1.94657
ZJ-7	0.03499	0.00151	0.02199	0.06119	0.4975
ZJ-8	0.55376	0.00527	0.0594	0.02259	0
ZJ-9	0.09139	0.00645	0.072	0.05836	0.32524
ZJ-10	0.14488	0.00377	0.07866	0.03116	0.05658
LS-1	0.08667	0.00335	0.02633	0.05155	0.07324
LS-2	0.0529	0.00159	0.02302	0.06522	0.01761
LS-3	0.01679	0.0043	0.03309	0.00853	1.84465
LS-4	0.02928	0.00135	0.01454	0.02933	0.04624
LS-5	0.09912	0.00306	0.06109	0.01985	0.18347
LS-6	0.07167	0.00369	0.04418	0.04692	1.5115
LS-7	0.40289	1e-05	0.01531	0.05182	0.04057
LS-8	0.29714	0.00516	0.05483	0.04182	0
LS-9	0.03517	0.0084	0.05085	0.05134	2.61313
LS-10	0.25012	0.00907	0.08071	0.02764	0
