# Supplementary material for: Vector Competence for DENV-2 Among Aedes albopictus (Diptera: Culicidae) Populations in China
Source: Front Cell Infect Microbiol. 2021 Mar 23;11:649975. doi: 10.3389/fcimb.2021.649975 (PMC8021855; doi:10.3389/fcimb.2021.649975)
Supplement: Supplementary file 3 [file Table_3.xlsx]

## Sheet: Sheet1
Table S3. The correlation of wAlbA and wAlbB with the expression of immune-associated genes in mosquitoes among Ae. albopictus populations in China
Populations	Rel1n	Rel2n	Dicer-2n	STATn	wAlbAn	wAlbBn
BJ	0.118	0.007	0.047	0.041	0.036	0.629
SJZ	0.23	0.003	0.011	0.029	0.093	0.76
HZ	0.102	0.005	0.053	0.054	0.091	0.702
WH	0.139	0.006	0.052	0.061	0.044	0.382
MS	0.213	0.003	0.041	0.033	0.064	0.81
GZ	0.265	0.005	0.026	0.05	0.105	0.92
ZJ	0.162	0.005	0.052	0.045	0.055	0.837
LS	0.134	0.004	0.04	0.039	0.058	0.798
ra	0.593	-0.561	-0.616	-0.055
Pa- value	0.121	0.148	0.104	0.897
rb	0.557	-0.582	-0.426	-0.49
Pb- value	0.151	0.13	0.293	0.218
n The mean expression levels of immune-associated genes and Wolbachia in mosquitoes relative to Rps6 gene.
Abbreviations: ra: Pearson’s correlation coefficient between wAlbA and immune-associated genes in mosquitoes. Pa- value: P- value corresponding to ra. rb: Pearson’s correlation coefficient between wAlbB and immune-associated genes in mosquitoes. Pb- value: P- value corresponding to rb.
